# Supplementary material for: Self-expandable valve-in-valve transcatheter aortic valve implantation for a failed sutureless Perceval bioprosthesis: a case report
Source: Eur Heart J Case Rep. 2026 Feb 4;10(3):ytag095. doi: 10.1093/ehjcr/ytag095 (PMC12969585; doi:10.1093/ehjcr/ytag095)
Supplement: ytag095_Supplementary_Data [file ytag095_supplementary_data.zip]

Archive with 4 entries (4 files):
- Video 1..avi
- Video 2..avi
- Video 3..avi
- VIdeo 4..avi
